# Supplementary material for: Hospital Admission and Discharge: Lessons Learned from a Large Programme in Southwest Germany
Source: Int J Integr Care. 2023 Jan 27;23(1):4. doi: 10.5334/ijic.6534 (PMC9881439; doi:10.5334/ijic.6534)
Supplement: TIDieR list, Additional Files 1–10. — Tables on the results of the effectiveness analysis and results of the quantitative survey. [file ijic-23-1-6534-s1.zip]

Archive with 11 entries (11 files):
- s1-ijic-6534_forstner/6534-24594-1-SP.docx
- s1-ijic-6534_forstner/6534-24595-1-SP.docx
- s1-ijic-6534_forstner/6534-24596-1-SP.docx
- s1-ijic-6534_forstner/6534-24597-1-SP.docx
- s1-ijic-6534_forstner/6534-24598-1-SP.docx
- s1-ijic-6534_forstner/6534-24599-1-SP.docx
- s1-ijic-6534_forstner/6534-24600-1-SP.docx
- s1-ijic-6534_forstner/6534-24601-1-SP.docx
- s1-ijic-6534_forstner/6534-24602-1-SP.docx
- s1-ijic-6534_forstner/6534-24603-1-SP.docx
- s1-ijic-6534_forstner/6534-24604-1-SP.docx
